# Supplementary material for: Productive Performance and Cecum Microbiota Analysis of Broiler Chickens Supplemented with β-Mannanases and Bacteriophages—A Pilot Study
Source: Animals (Basel). 2022 Jan 11;12(2):169. doi: 10.3390/ani12020169 (PMC8772565; doi:10.3390/ani12020169)
Supplement: Supplementary file 1 [file animals-12-00169-s001.zip]

Archive with 1 entries (1 files):
- animals-1481497-supplementary.pdf
